# Supplementary material for: Bacterial Communities of Ballan Wrasse (Labrus bergylta) Eggs at a Commercial Marine Hatchery
Source: Curr Microbiol. 2020 Nov 23;78(1):114–24. doi: 10.1007/s00284-020-02286-8 (PMC7815581; doi:10.1007/s00284-020-02286-8)
Supplement: Supplementary file 1 — Supplementary file1 (CSV 15 KB) [file 284_2020_2286_MOESM1_ESM.csv]

# Supplementary Table S1 - Raw abundancy before normalisation
Sample_ID	day	tank	mat	Acetothermiia_fa	Acidobacteria_unclassified	Acanthopleuribacteraceae	Subgroup_22_fa	Thermoanaerobaculaceae	Microtrichaceae	Actinobacteria_unclassified	Corynebacteriaceae	Corynebacteriales_unclassified	Micrococcales_unclassified	Propionibacteriaceae	Actinobacteria_unclassified	Thermoleophilia_unclassified	BRC1_fa	Bacteria_unclassified	Bacteroidetes_unclassified	Bacteroidales_unclassified	Marinilabiliaceae	Prolixibacteraceae	Bacteroidia_unclassified	Chitinophagales_unclassified	Saprospiraceae	Amoebophilaceae	Cyclobacteriaceae	Cytophagales_unclassified	Flammeovirgaceae	Microscillaceae	Crocinitomicaceae	Cryomorphaceae	Flavobacteriaceae	Flavobacteriales_fa	Flavobacteriales_unclassified	Schleiferiaceae	Rhodothermaceae	Calditrichaceae	Chlamydiaceae	Chlamydiales_unclassified	Criblamydiaceae	Parachlamydiaceae	Simkaniaceae	Waddliaceae	cvE6	Cloacimonadales_unclassified	Dadabacteriales_fa	Babeliaceae	Babeliales_fa
AB_01	0	2	1	0	1	9	0	134	0	0	0	1	0	0	1	1	0	722	3	0	0	0	27	1	5	1	4	8	1	0	13	1	184	0	13	0	0	6	2	28	0	1	2	1	0	0	0	1	0
AB_02	0	2	2	0	5	20	0	391	0	2	1	1	0	0	0	0	0	548	0	0	0	0	30	0	6	0	0	4	1	0	6	0	201	0	10	1	0	1	1	19	0	4	0	0	0	0	0	0	0
AB_03	0	2	3	0	6	4	0	191	0	0	0	1	0	0	0	1	1	712	0	0	0	0	27	0	2	0	4	4	0	18	22	3	273	1	14	0	0	3	0	42	0	2	7	0	0	0	0	3	0
AB_04	0	1	1	0	7	7	1	434	0	3	0	0	0	0	0	0	0	1083	0	1	0	1	45	0	5	1	6	3	0	0	12	0	183	0	9	0	0	0	1	33	0	0	27	0	0	1	0	1	0
AB_05	0	1	2	0	5	1	0	245	1	0	0	0	0	0	1	0	0	1866	5	0	0	3	184	2	20	1	10	17	2	1	18	0	565	1	31	0	3	4	10	50	0	0	4	0	0	1	1	1	0
AB_06	0	1	3	0	2	0	0	286	0	0	0	0	0	0	0	0	0	951	4	1	1	0	81	0	1	2	7	10	0	0	4	2	214	0	3	0	0	4	0	23	0	0	2	0	0	1	0	1	0
AB_07	0	3	1	0	7	34	0	389	0	0	0	0	0	0	0	0	0	1070	4	0	0	3	113	0	10	2	2	16	0	1	5	3	268	0	8	0	0	8	2	72	1	2	14	0	0	0	2	1	1
AB_08	0	3	2	0	4	25	0	255	0	0	0	0	0	0	0	0	0	1001	4	1	0	5	146	0	6	0	12	17	2	0	17	0	324	0	20	0	0	2	2	30	0	4	4	0	3	0	0	7	1
AB_09	0	3	3	0	12	15	0	381	0	1	0	0	2	2	0	0	0	1072	5	0	1	0	152	3	6	0	8	16	11	0	20	1	222	0	10	0	0	10	2	22	0	4	7	0	1	0	1	5	3
AB_10	5	2	1	0	0	8	0	11	0	1	0	0	0	0	0	0	0	76	0	0	0	0	4	0	0	0	0	0	0	0	0	0	28	0	0	0	0	0	0	109	0	0	3	0	0	0	0	0	0
AB_11	5	2	2	0	0	0	0	0	0	0	0	0	0	0	0	0	0	68	0	0	0	0	1	0	0	0	0	0	0	0	0	0	16	0	2	0	0	0	618	238	0	0	6	0	0	0	0	0	0
AB_12	5	2	3	10	1	0	0	17	0	1	0	0	0	0	0	0	0	95	0	0	0	0	0	0	0	0	0	0	0	0	0	0	4	0	0	0	0	0	0	40	0	0	11	0	0	0	0	0	5
AB_13	5	1	1	0	0	0	0	18	0	1	0	0	0	0	0	0	0	291	0	0	0	0	25	1	1	0	1	0	0	4	4	0	553	0	4	0	4	0	0	23	0	1	21	0	0	0	1	0	0
AB_14	5	1	2	0	0	0	0	9	0	1	1	0	0	0	0	0	0	329	1	0	0	0	33	0	0	0	4	3	0	0	7	0	708	0	5	0	2	0	0	9	0	0	8	0	0	0	0	0	1
AB_15	5	1	3	0	3	0	0	77	0	1	1	0	0	0	0	0	0	169	0	0	0	0	3	0	0	0	0	0	0	0	0	0	25	0	0	0	0	0	0	41	0	0	13	0	0	0	0	0	0
AB_16	5	3	1	0	3	0	0	83	0	4	1	0	0	0	0	0	0	259	0	0	0	0	3	0	0	0	0	0	0	0	3	0	140	0	1	0	1	0	0	51	0	3	3	0	0	0	8	0	20
AB_17	5	3	2	0	0	0	0	75	0	1	0	0	0	0	0	0	0	145	0	0	0	0	1	0	0	0	0	1	0	0	0	0	8	0	0	0	0	3	1	76	2	3	4	0	0	0	0	0	1
AB_18	5	3	3	0	0	1	0	33	0	1	0	0	0	0	0	0	0	153	0	0	0	0	30	0	1	0	0	1	0	0	0	0	133	0	0	0	2	0	0	16	6	0	4	0	0	0	0	0	9
AB_19_water				0	0	0	0	0	0	0	0	0	0	0	0	0	0	3	0	0	0	0	0	0	0	0	0	0	0	0	0	0	0	0	0	0	0	0	0	0	0	0	0	0	0	0	0	0	0
[truncated: 195 more columns]
