# Supplementary material for: Bacterial Communities of Ballan Wrasse (Labrus bergylta) Eggs at a Commercial Marine Hatchery
Source: Curr Microbiol. 2020 Nov 23;78(1):114–24. doi: 10.1007/s00284-020-02286-8 (PMC7815581; doi:10.1007/s00284-020-02286-8)
Supplement: Supplementary file 2 — Supplementary file2 (CSV 1 KB) [file 284_2020_2286_MOESM2_ESM.csv]

# Supplementary Table S2 - Samples used in the study and indices of species richness and diversity
Sample_ID	PE_Reads	Material	Day	Tank	Mat	Family_Richness_(alpha)_for_each_mat	Family_Richness_(alpha)_for_each_tank	Family_Richness_(gamma)_for_each_tank	Family_Richness_(beta)_for_each_tank	Family_Richness_(alpha)_for_each_day	Family_Richness_(gamma)_for_each_day	Family_Richness_(beta)_for_each_day
AB_01	781965	egg	0	2	2	122	124.0	163	0.31	130.77	223	0.71
AB_02	949418	egg	0	2	3	130
AB_03	840665	egg	0	2	4	120
AB_04	786144	egg	0	1	2	134	126.7	165	0.30
AB_05	793952	egg	0	1	3	127
AB_06	831990	egg	0	1	4	119
AB_07	638774	egg	0	3	2	143	141.3	184	0.30
AB_08	654834	egg	0	3	3	137
AB_09	838475	egg	0	3	4	144
AB_10	917224	egg	5	2	2	85	81	103	0.27	97.2	166	0.71
AB_11	636401	egg	5	2	3	76
AB_12	892093	egg	5	2	4	82
AB_13	737490	egg	5	1	2	110	106.3	140	0.32
AB_14	901286	egg	5	1	3	107
AB_18	888532	egg	5	1	4	102
AB_16	882536	egg	5	3	1	119	104.3	136	0.30
AB_17	797711	egg	5	3	2	102
AB_15	801547	egg	5	3	3	92
AB_19	17326	buffer-only	-	-	-	22
